# Supplementary material for: Systems serology identifies FcR-related autoantibody signatures and functions for Sjögren’s syndrome
Source: EMBO Mol Med. 2026 Jun 17;18(7):2808–37. doi: 10.1038/s44321-026-00458-w (PMC13365422; doi:10.1038/s44321-026-00458-w)
Supplement: Supplementary file 2 — Source data Fig. 2 [file 44321_2026_458_MOESM2_ESM.zip]

Archive with 12 entries (9 files):
- Figure 2/
- __MACOSX/._Figure 2
- Figure 2/.DS_Store
- __MACOSX/Figure 2/._.DS_Store
- Figure 2/2A/
- __MACOSX/Figure 2/._2A
- Figure 2/2B/
- __MACOSX/Figure 2/._2B
- Figure 2/2A/Database-Figure-2A.xls
- __MACOSX/Figure 2/2A/._Database-Figure-2A.xls
- Figure 2/2B/Database-Figure-2B.xls
- __MACOSX/Figure 2/2B/._Database-Figure-2B.xls
