# Supplementary material for: Systems serology identifies FcR-related autoantibody signatures and functions for Sjögren’s syndrome
Source: EMBO Mol Med. 2026 Jun 17;18(7):2808–37. doi: 10.1038/s44321-026-00458-w (PMC13365422; doi:10.1038/s44321-026-00458-w)
Supplement: Supplementary file 2 — Source data Fig. 2 [file 44321_2026_458_MOESM2_ESM.zip › Figure 2/2A/Database-Figure-2A.xls]

## Sheet: Database Figure 2A
SampleID	Cohort	IgG La	IgG Cfl1	IgG Mdm2	IgG Rgi2	IgG Spt1	IgG Ro60	IgG Ca6	IgG Eno1	IgG Stmn4	IgG Ssna1	IgG Sptan1	IgG Tetanus	IgG Ro52	IgG H1Cal2009	IgG Ifi16	IgG Chmr3	IgG1 La	IgG1 Cfl1	IgG1 Mdm2	IgG1 Rgi2	IgG1 Spt1	IgG1 Ro60	IgG1 Ca6	IgG1 Eno1	IgG1 Stmn4	IgG1 Ssna1	IgG1 Sptan1	IgG1 Tetanus	IgG1 Ro52	IgG1 H1Cal2009	IgG1 Ifi16	IgG1 Chmr3	IgG2 La	IgG2 Cfl1	IgG2 Mdm2	IgG2 Rgi2	IgG2 Spt1	IgG2 Ro60	IgG2 Ca6	IgG2 Eno1	IgG2 Stmn4	IgG2 Ssna1	IgG2 Sptan1	IgG2 Tetanus	IgG2 Ro52	IgG2 H1Cal2009	IgG2 Ifi16	IgG2 Chmr3
SjS0101	SjS	171.5	929.167	343	525.167	798.667	89469	3274.67	2338.33	1371.83	170.333	192.833	9909.5	29037.3	4322.67	3150	8691.33	19.0833	354.833	18.4167	192.333	38.6667	54727.8	2396	1478.67	280.583	18	41.3333	4898.83	19337.2	945.75	2585.17	2345.33	31.5	376.333	133.167	153.667	368.167	235.167	414.167	288.167	5525.83	69.1667	74.5	237.167	3232.5	25.3333	466.833	2763.67
SjS0104	SjS	101546	1032.17	618.5	1757.17	1905.67	168404	13514.7	9818.33	16208.3	719.333	1013.83	50248.5	189095	10918.2	15556	17797.3	73101.8	927.833	431.417	1145.83	585.917	187525	12649.5	8648.17	19530.1	669	1114.58	52967.3	210531	11751.2	12109.9	14120.8	836	71.3333	58.6667	67.1667	55.6667	1155.17	277.667	138.667	8326.83	28.1667	66.5	1090.67	3249	46.8333	239.833	1843.67
SjS0105	SjS	139610	820.667	467	1889.17	756.667	123585	16962.7	10826.3	3139.33	563.333	639.833	52585	165477	14441.2	15501.5	15408.3	149229	672.833	204.417	692.833	284.667	150152	11417.8	7424.17	1114.08	210.25	405.583	34885.3	123608	9333.5	10167.9	11633.8	22394	73.3333	48.6667	84.6667	65.1667	38500.2	1236.17	746.167	4184.83	37.6667	82	5806.17	78360	370.333	764.833	1771.67
SjS0106	SjS	28837	1004.17	1545	792.167	1127.17	116356	1217.67	789.333	9189.83	329.333	782.833	18734.5	3260.33	76029.2	1773	9690.33	24788.8	370.583	42.4167	34.8333	29.1667	51269.3	120.75	53.6667	4584.08	24.75	200.833	11560.3	295	61320.2	326.667	2998.33	722.5	460.333	636.667	275.167	440.167	2592.17	157.167	68.6667	27475.8	134.167	709.5	441.167	69.5	905.333	215.833	4448.67
SjS0110	SjS	212	273.167	121	333.667	1646.67	1167	1233.67	271.333	4854.33	173.833	656.833	97991.5	457.333	120734	2184	8496.33	218.833	428.083	238.167	513.833	3082.17	5792.83	2089.25	687.917	5866.83	194	806.833	110322	2160.75	139197	3501.92	11674.3	136	26.3333	39.1667	42.6667	44.1667	56.6667	69.6667	55.6667	10325.8	26.6667	267	699.167	107.5	528.333	135.833	527.667
SjS0111	SjS	439	634.167	392.5	1511.67	560.667	77568	966.667	316.333	2112.83	433.333	858.833	26744.5	232.333	54321.2	548	9636.33	683.833	1071.33	298.917	889.583	1171.17	97908.1	1788.25	760.167	4700.83	822.75	2160.83	41089.3	288.75	77733.2	1004.17	13443.3	34.5	100.333	72.6667	580.167	22.1667	5865.17	56.6667	34.6667	11699.3	22.1667	142	208.167	20	47.3333	84.3333	710.167
SjS0112	SjS	17104	1380.67	760	1394.17	950.667	95143.5	1345.67	9675.33	9945.83	312.833	578.833	43066.5	4002.33	43525.2	29629	13884.3	6700.83	307.583	28.6667	116.833	22.6667	63740.6	546.75	954.667	3736.58	11	120.333	37831.8	3621.5	38731.5	25641.2	2452.33	988	441.333	155.667	494.667	327.167	5333.17	367.667	173.667	28177.8	83.1667	79.5	634.167	1307	44.3333	368.333	2785.67
SjS0115	SjS	81219	263.167	1668	721.667	971.667	125380	7708.67	4969.33	2853.33	286.833	466.833	38968.5	59549.8	18751.2	6607	6485.33	50156.6	131.833	19.1667	367.333	48.4167	71008.6	4599.25	3994.42	387.333	15	69.0833	30476.8	48723.2	12616	4924.67	1170.83	1080.5	20.3333	11.1667	13.1667	1.16667	5066.17	72.6667	32.6667	2560.83	12.1667	77	214.167	214	32.3333	120.833	124.667
SjS0116	SjS	17476	1023.67	1167	3530.17	3491.67	148584	9292.67	5507.33	13963.8	2572.33	1691.83	65982	121036	23820.2	9824.5	25435.3	15306.1	909.833	227.417	1503.83	483.917	118482	8793.25	4004.67	12523.1	348.75	1605.83	61565.8	126462	25593.2	6343.17	21171.3	102	308.333	264.667	1333.17	362.667	827.167	440.167	110.667	66885.8	1350.17	120	717.167	842	163.333	361.333	5190.67
SjS0123	SjS	790.5	628.667	436.5	295.167	1015.67	4880	1131.67	1067.33	15221.3	358.333	2047.83	72531.5	847.333	30680.2	562	8657.33	-0.166667	255.333	14.1667	17.3333	14.1667	170.583	84.75	17.1667	8810.58	16	173.583	46107.3	43.75	20883.8	78.9167	830.833	34	362.333	274.167	80.1667	590.167	367.667	142.667	74.6667	69026.8	114.167	133.5	37804.2	54	95.8333	133.833	2340.67
SjS0126	SjS	197	322.167	64	450.167	382.167	2468.5	1500.67	2773.33	1833.83	167.333	221.833	45518	207.333	5955.67	1763.5	9317.33	267.583	141.833	48.9167	314.333	244.917	104.583	783.25	367.417	2188.58	59	207.333	33952.8	127.5	7624	1772.42	12917.3	36	77.3333	20.6667	43.1667	33.1667	18.1667	66.6667	46.1667	6108.83	20.6667	34.5	8408.67	26	13.3333	212.833	818.667
SjS0130	SjS	836.5	707.167	2669	463.167	2356.17	4654	1431.67	1033.33	11420.8	2630.33	662.833	39083.5	1787.33	15224.7	9482.5	17900.3	66.8333	460.583	971.917	280.083	848.917	1014.58	600.5	626.667	4685.33	1546	250.083	38418.8	289.5	25179.2	8614.92	16416.8	46.5	325.333	291.667	178.167	590.167	82.6667	91.6667	56.1667	70960.8	66.1667	71.5	1708.67	51	126.333	158.833	6494.67
SjS0133	SjS	24	1714.67	336	338.167	930.667	710	278.667	142.833	768.333	349.333	161.333	108052	133.333	21265.2	830	6613.33	16.3333	501.333	49.1667	89.3333	65.6667	437.333	124.5	72.9167	657.833	31.25	91.0833	83440.1	46.25	25627.8	246.667	3110.33	23	360.833	169.667	89.1667	375.667	38.1667	48.1667	42.6667	17673.3	123.167	84.5	8166.67	13	21.8333	86.8333	2311.67
SjS0134	SjS	67	229.167	98	327.167	1011.17	1256	3784.67	550.333	914.833	73.3333	343.833	36218	1276.33	9290.17	460	12441.3	25.8333	344.833	36.4167	126.083	1387.42	114.583	388	210.917	135.083	47.5	232.833	41946.6	231.75	14790.2	206.667	17029.3	22	23.3333	22.6667	59.1667	26.1667	19.1667	38.1667	20.6667	13176.8	17.1667	109	1315.67	29.5	13.8333	72.3333	779.667
SjS0135	SjS	584.5	7364.17	1029	3943.17	4398.67	917	3872.17	1077.33	6328.83	1805.33	706.833	128102	352.333	52756.2	1748	92377.3	222.083	7468.58	259.417	1046.83	2117.17	250.083	804	508.667	4865.83	569	409.583	103986	198.5	36136.2	721.667	65302.1	83	532.333	148.667	1193.67	593.667	87.1667	208.667	87.6667	92334.8	167.167	146.5	1587.17	82	121.333	209.833	6914.67
SjS0141	SjS	24740	1195.17	261	2204.17	722.667	182286	10936.7	10141.3	2231.33	2158.33	355.833	50225.5	168861	7465.17	12579	11317.3	11089.3	531.833	38.9167	575.083	55.9167	96083.3	5776.5	4267.67	503.833	45	49.3333	28589.6	94487.2	770.75	6164.17	3421.83	407	110.333	28.6667	154.167	25.6667	2110.67	160.667	85.1667	3490.83	30.1667	69.5	496.167	543	29.8333	224.833	393.667
SjS0142	SjS	73404	2288.17	596	6129.17	1741.17	190273	19439.7	18245.3	6377.33	7283.33	1119.83	103240	219608	27020.2	20904	22074.3	20767.1	658.583	64.1667	673.333	30.6667	45729.8	4959.5	4552.42	596.333	1895.5	80.3333	30339.8	50691.5	23700	6154.42	3403.83	2678	304.333	101.667	974.167	92.6667	8290.67	927.667	769.667	16161.3	195.167	175.5	2840.17	3326	123.333	860.833	1179.67
SjS0143	SjS	40508	1211.17	560	840.167	1514.67	192207	2338.67	1446.33	2975.83	1727.33	752.833	23038.5	13778.3	5507.67	2266	12829.3	44804.6	748.833	132.417	443.083	369.917	165598	1695.75	1211.17	908.333	137.25	500.583	24957.6	16805	6827.25	2227.92	11303.3	136	318.833	189.667	101.167	442.167	131742	88.6667	17.6667	17212.8	71.1667	96.5	133.167	49	15.3333	94.8333	2747.67
SjS0144	SjS	13943	795.167	527	455.167	2021.17	31021	774.667	433.833	3865.33	461.333	2015.83	17929	248.333	42420.2	569	8821.33	27464.6	749.333	119.917	176.333	201.917	53088.1	482.75	426.417	6314.33	937.5	529.333	26483.3	542.25	58994.8	628.167	9152.83	146	146.833	70.6667	327.167	326.167	343.167	80.1667	126.667	44303.8	36.1667	212.5	345.167	48.5	183.833	53.8333	2178.67
SjS0146	SjS	248	492.667	763	1452.17	809.667	1552.5	7687.67	5148.33	2072.33	135029	511.833	27861	144102	25017.2	28466.5	5118.33	19.3333	262.833	21.4167	435.833	45.6667	91.3333	5226	4037.67	373.333	83340.5	67.3333	14141.3	75754.8	17414.8	17788.7	2826.33	26	120.833	31.1667	442.167	38.1667	474.667	1957.17	1084.67	5288.83	57205.2	194	1244.17	25368	54.8333	7408.33	1621.67
SjS0147	SjS	149324	1573.17	613	2307.17	1672.67	146835	15149.2	10165.3	7882.83	44975.3	1318.83	36965.5	198844	40589.7	14201	26114.8	47756.3	319.833	41.4167	341.583	36.1667	58411.3	4170.75	2772.92	547.333	1472.75	68.0833	10504.1	72963.8	15137.2	5196.17	4368.33	708	189.833	76.6667	78.1667	175.167	596.167	106.667	52.6667	7348.83	57.1667	65.5	119.667	719	35.3333	100.833	964.667
SjS0149	SjS	131	1052.17	584	2634.67	1214.67	5462	5403.67	412.833	1819.33	363.333	645.833	23153.5	286.333	5478.67	969.5	16609.3	6.58333	338.333	27.9167	24.3333	33.9167	50.0833	336.5	28.1667	26.0833	21	18.0833	16749.1	8.75	1210.25	84.1667	6436.33	25	411.333	242.167	298.667	509.667	796.167	117.167	42.6667	23746.8	171.167	81.5	4133.17	42.5	34.3333	85.8333	5142.67
SjS0150	SjS	2679	1551.67	675	2099.67	4081.67	80307	2056.17	886.333	49040.8	3585.33	883.333	59237.5	1106.33	56002.2	1593.5	31029.3	6.08333	230.333	14.9167	46.3333	16.9167	38608.1	77.75	36.4167	21178.1	31	231.583	2753.83	1	32861.5	133.167	4702.33	94	403.333	295.667	908.167	1893.17	1930.17	241.167	72.1667	20339.8	2714.17	79.5	139667	56	222.333	220.833	5482.67
SjS0151	SjS	1371	1548.17	1658	4359.67	1679.67	129777	5609.67	5411.33	34376.8	2217.83	2458.83	163300	37036.3	122783	21940	19335.3	1119.33	1173.33	180.167	1258.83	399.417	105171	3113.5	2437.67	27662.1	966	1478.08	85523.6	30595	85324.2	16541.7	13439.3	42	398.833	216.167	1034.67	487.667	447.167	99.6667	34.6667	21881.8	113.667	80.5	493301	101.5	99.3333	869.833	3801.67
SjS0153	SjS	91	655.167	1869	1740.67	3997.17	1946	8119.67	6301.33	2316.33	275.833	1032.83	21853	133041	21057.2	7594	14987.3	20.3333	493.833	27.9167	498.583	72.1667	81.5833	5161.5	3846.17	400.833	10.5	71.3333	12748.3	74097.2	16099.8	6510.17	5095.83	15	190.333	84.6667	320.167	104.167	21.1667	111.667	46.6667	2364.83	40.1667	88.5	106.167	649	14.3333	152.833	1993.67
SjS0155	SjS	246	1910.17	1799	4198.17	5454.67	1473	2293.67	968.333	160826	3243.33	1402.33	109570	3064.33	141855	2028.5	19703.3	149.583	1489.08	222.417	1553.33	830.417	485.583	919.5	238.417	63955.1	1105.5	1064.08	72874.1	460	96155.5	1013.67	14367.8	28	288.333	142.667	864.167	327.167	34.1667	112.667	55.6667	94947.3	73.1667	200	44318.7	107	771.333	191.833	2463.67
SjS0156	SjS	156	409.167	279	362.167	431.667	350	739.667	491.333	425.833	162.333	467.833	107314	499.333	76846.7	1969	7123.33	3.33333	84.0833	20.4167	24.3333	16.9167	11.0833	37	12.6667	12.8333	11.5	12.0833	74197.8	60	61446.8	114.167	1045.58	23	43.3333	16.6667	42.1667	36.1667	31.1667	64.6667	24.1667	11115.8	17.1667	52.5	172.667	63.5	55.3333	52.8333	387.667
SjS0159	SjS	146631	1055.67	369	1323.17	1049.67	165331	4899.17	4334.33	2922.83	398.333	1140.83	23936.5	62692.3	1793.17	6525.5	28681.3	69521.8	438.083	24.4167	278.333	50.9167	79687.6	3810.75	2858.67	244.583	16.75	84.5833	8895.83	34336	32	3781.42	7006.33	2769.5	310.333	141.667	220.167	346.167	3855.67	285.667	212.667	32194.8	121.167	108.5	1768.17	1462	24.3333	400.333	10961.7
SjS0160	SjS	90289	5021.17	912	2827.67	7162.67	4455	12426.2	2660.33	34123.8	408.333	2209.33	176444	1545.33	12038.2	43556	22627.3	25290.6	228.833	32.1667	81.8333	288.917	82.8333	2229.5	46.1667	16342.3	14	123.833	84976.8	55.25	3708.5	17474.7	3953.33	197	348.333	102.167	866.667	703.167	1333.17	956.667	102.167	13679.3	93.1667	417.5	70700.2	114	36.3333	597.833	5012.67
SjS0161	SjS	158	1607.17	752	3472.67	2100.67	43590	10411.2	6946.33	5281.83	1332.33	616.333	122254	159250	62954.2	8581.5	39132.3	237.583	1966.33	909.667	3552.83	2277.67	53749.8	9932.75	5935.42	3896.58	643	572.083	81869.3	155490	75523.2	7500.17	42443.3	17.5	263.333	118.667	235.167	243.167	87.1667	278.667	140.667	66563.8	263.167	255.5	70538.2	5614	19.8333	235.833	3395.67
SjS0164	SjS	621.5	1864.17	478	1438.67	3781.67	2298	11110.7	4727.33	4377.83	2985.83	482.833	44551	127724	28884.2	7869	32664.3	83.5833	1770.83	636.167	885.833	1356.17	243.333	6216.5	3997.67	4882.08	3441.75	356.083	24457.3	122180	27958.5	5226.17	30680.3	47	133.333	27.6667	50.1667	36.1667	23.1667	259.667	84.1667	13611.8	23.1667	95.5	1128.67	990	32.3333	120.333	8454.67
SjS0165	SjS	12598	968.167	3627	1413.67	521.667	29226	1986.67	1451.33	7024.83	2812.83	4347.83	18144.5	391.333	69883.2	4829	6051.33	3134.83	53.3333	16.1667	15.3333	13.1667	17351.1	42	19.6667	262.833	1.5	23.8333	7933.08	23	61113.2	216.667	720.833	18	116.333	27.6667	68.1667	20.6667	980.167	58.6667	34.1667	25162.3	686.167	167	2550.17	34	55.8333	1254.83	809.667
SjS0304	SjS	151	1553.17	218	1151.17	868.667	4597	1756.67	833.333	663.833	158.333	247.833	32845.5	7571.83	30185.2	3724.5	7132.33	64.8333	221.333	11.4167	60.3333	7.66667	3621.08	265.25	189.167	39.0833	2.5	11.5833	14736.3	1448	18650.2	526.667	469.333	11	346.833	32.6667	300.167	55.1667	227.667	61.6667	37.1667	46812.8	23.1667	52.5	119.167	32	52.3333	58.8333	988.667
SjS0307	SjS	244	235.167	77	875.167	1590.17	932	554.667	158.333	6289.33	80.3333	326.833	7699.5	187.333	27296.2	426	5084.33	0.333333	52.8333	18.1667	36.0833	25.6667	26.3333	25.25	4.91667	1816.08	4.75	27.3333	2783.33	25.5	26376	52.6667	234.333	15	120.333	27.6667	811.167	955.167	320.167	109.667	29.6667	15522.8	51.1667	126	437.167	34.5	121.333	124.833	1693.67
SjS0316	SjS	88620	1199.17	510	2706.17	5126.67	129224	7159.17	3635.83	17626.8	442.833	621.833	109180	76401.3	104298	6450	24952.3	20793.8	231.833	20.4167	203.333	87.1667	43862.8	2583.5	1235.17	2506.08	20.5	63.5833	38890.8	24663	34133.8	2651.17	2829.83	2026.5	408.833	149.667	1031.67	250.667	1186.17	829.167	346.667	18560.8	95.6667	157.5	3517.17	6748.5	1387.33	605.833	4501.67
SjS0107	SjS	153030	7287.17	622	3576.17	2410.17	130675	13251.7	10780.3	28621.8	127041	1238.83	48038.5	205129	40060.7	34003	17985.3	39785.8	504.333	26.4167	229.333	25.6667	32370.1	3352.75	2315.67	4511.83	14268	135.583	9029.08	49161	10915.2	6970.17	2208.33	30290	715.333	104.667	703.167	243.667	51805.2	566.667	171.667	8208.83	956.667	117	2151.17	53913	586.833	4577.83	2639.67
SjS0108	SjS	5197	2421.17	106	952.167	690.667	194924	4390.67	7391.33	3213.83	1425.83	538.333	72025.5	33537.3	6112.17	6862	6081.33	63.3333	182.833	13.9167	290.583	35.1667	101257	3171.25	2675.67	236.583	13.5	51.5833	54135.8	29081.8	679.25	3931.92	1589.33	37	720.333	23.1667	148.167	46.1667	1299.17	63.6667	32.6667	32447.8	112.167	66.5	1662.17	61.5	21.3333	411.833	1193.67
SjS0109	SjS	141.5	930.167	415	1107.67	1117.17	738	9144.17	4832.33	3483.83	1116.33	419.833	98809	94770.8	36412.2	6227	13036.3	9.83333	265.833	24.6667	151.333	14.6667	78.5833	2505	1502.67	189.333	29	48.3333	38533.8	38623.2	25489.8	2903.17	2850.83	22.5	261.833	115.667	81.1667	261.167	34.1667	138.667	45.6667	7424.83	265.167	75.5	5813.67	264	54.3333	149.833	2278.67
SjS0118	SjS	143822	597.167	143	2009.17	408.667	192852	10688.7	7782.33	4440.83	103.833	671.833	5409	160021	98289.7	10396	10381.3	77573.3	385.833	14.4167	447.583	47.9167	103346	5954.5	4300.42	689.333	16.5	86.8333	2871.83	92829.5	65636.2	6750.92	2699.33	228.5	83.3333	11.6667	57.1667	19.6667	251.167	46.6667	21.1667	79155.8	14.6667	48.5	27.1667	95	36.8333	244.833	310.667
SjS0119	SjS	81622	1426.67	1502	1618.17	1664.17	191148	12547.2	8272.83	6677.83	322.833	1036.33	41961.5	195322	35525.7	11782	27300.3	54892.8	778.583	1327.42	708.083	1234.17	143108	6937.5	4694.92	7487.08	180	815.833	27668.8	135923	40043.5	7238.92	23336.8	1150	232.333	95.6667	146.167	159.167	1304.17	983.667	471.667	6849.83	31.1667	68.5	9522.17	15957	89.3333	940.833	2183.67
SjS0120	SjS	77812	1505.17	1537	1971.17	1754.67	180122	12825.2	8070.83	6826.83	358.833	991.833	43756.5	193285	40566.7	11500	28888.3	97998.1	880.583	678.417	669.833	1034.17	168309	8206.75	5490.92	4228.83	396.75	1649.58	21282.1	144118	58707.5	9111.67	14766.8	1232.5	230.833	79.6667	176.167	167.167	1387.17	1035.67	486.667	40206.3	39.1667	72	17231.2	20361	120.333	897.833	2613.67
SjS0122	SjS	575.5	297.167	146.5	370.167	341.667	1125.5	2872.67	4923.33	3407.33	120.833	372.833	47981	9597.33	75891.2	4227	3349.33	50.0833	37.8333	34.4167	100.333	34.6667	68.8333	964.75	654.167	114.833	23.5	48.3333	38153.8	7531	73037.2	1292.67	411.833	44.5	49.3333	17.6667	26.1667	10.1667	71.6667	66.6667	31.1667	37235.8	26.1667	70.5	485.167	97	57.8333	137.833	266.667
SjS0124	SjS	39253.5	1808.67	10077.5	2751.67	5768.67	92623	4342.67	784.333	17484.8	615.333	4439.83	25812.5	378.333	108649	2357	60472.3	27625.6	698.083	7626.92	574.333	1156.17	65127.6	1155.75	388.167	5092.83	158	2450.08	7292.83	192.75	75839.8	618.667	46598.8	1511	411.833	164.667	317.167	347.167	7636.17	126.667	50.6667	63893.8	70.6667	420	5395.17	55	467.333	161.833	6629.67
SjS0125	SjS	58855	497.167	428.5	848.167	146.667	182309	7475.67	5010.33	10995.8	139.333	576.833	114750	74329.3	39461.7	7091	3740.33	43337.1	286.583	44.9167	473.833	68.6667	159210	5947.25	3607.67	12154.6	96.5	651.833	19129.3	60630.8	34680	5276.42	2933.33	4043	118.333	5.66667	69.1667	16.1667	69542.2	439.167	234.667	104570	19.1667	81.5	437362	5381	24.3333	421.333	612.667
SjS0127	SjS	260	5423.67	864	4020.67	2268.67	2316	5150.67	1225.33	7572.83	513.833	662.833	102710	1133.83	17040.2	1840.5	38649.3	111.333	3358.83	140.917	736.583	772.167	174.583	1559.25	754.667	1924.58	181.5	288.083	36445.1	262	17923.8	945.167	24671.3	24	759.333	359.667	1081.17	601.167	194.167	288.667	90.6667	12751.8	149.167	93.5	130275	65	52.3333	202.833	8079.67
SjS0128	SjS	4055	1204.17	354	1194.67	600.667	139952	7898.17	5927.33	7312.83	290.333	485.833	33351.5	101170	9036.67	8720	9546.33	22.8333	485.333	19.4167	612.833	49.4167	76332.1	5816	3799.42	1465.58	14.5	76.8333	22506.3	64400	2678.5	7471.67	2250.33	18	310.333	48.1667	112.167	112.167	1894.17	1039.67	761.667	9053.83	63.1667	143.5	670.667	14112	30.8333	1533.33	2347.67
SjS0129	SjS	9110	1809.67	204.5	1402.67	658.667	162373	2387.67	2181.33	3042.83	259.333	505.833	12224	18074.3	69653.2	4508	10280.3	713.333	385.833	26.9167	146.333	40.1667	84280.1	1971.25	1158.67	143.833	19.5	46.5833	2454.33	11713.2	49827.5	2557.17	2880.83	727.5	483.333	53.6667	352.667	97.1667	856.667	872.667	413.667	27705.8	44.1667	155.5	1361.17	5235.5	49.3333	759.833	2316.67
SjS0132	SjS	83693.5	329.667	4452	2097.17	498.667	164606	9652.67	6556.83	8014.83	162355	1553.83	93203.5	185999	120182	10455.5	14206.3	39993.3	250.833	20.9167	309.833	35.6667	64522.8	4274.75	2966.17	1921.33	70702.5	160.333	47304.8	80813.2	59605.2	5915.67	3099.33	582	32.3333	17.6667	40.1667	14.1667	1221.67	177.667	105.667	7983.83	7823.17	63	198.667	10966	63.3333	278.833	929.667
SjS0137	SjS	3062	1147.17	246	186.667	421.667	276.5	637.667	145.333	4435.33	101.333	466.833	22762.5	168.333	16497.7	439	4070.33	133.833	908.333	119.917	101.833	107.167	159.583	397.25	137.167	2113.08	51.5	445.333	21037.3	254	25363	295.667	2975.83	24	234.333	32.6667	28.1667	32.1667	3.16667	47.6667	9.16667	2214.83	21.1667	38.5	385.167	15	45.3333	48.8333	634.667
SjS0145	SjS	132738	1519.67	41913.5	7283.17	14659.7	170407	8102.67	4679.33	21301.8	1033.83	1274.83	84375.5	40374.3	51248.7	22953	26586.3	133875	643.833	33121.9	983.083	10114.7	162151	4229.75	2018.67	6063.33	624.75	619.083	67884.3	25108.2	34369.5	5180.67	7944.33	435.5	356.833	142.667	1688.17	188.667	42091.2	1722.67	556.667	43704.8	92.1667	506.5	1305.17	5840	777.333	2299.83	4958.67
SjS0152	SjS	156206	561.167	52	1808.17	193.667	159841	18022.7	8840.33	1717.83	91.3333	1780.83	38116.5	204369	13661.2	15175	3781.33	115620	483.083	54.4167	843.833	222.417	167198	14970.8	7070.17	834.833	113	823.333	44743.6	178792	22122	10751.4	3903.83	1752	51.3333	15.6667	31.6667	0.166667	203.167	92.6667	33.1667	3375.33	16.1667	238	137.167	711	52.3333	79.8333	174.667
SjS0154	SjS	122	307.167	206.5	312.167	174.667	588	420.667	138.833	3069.83	230.833	270.833	7223	223.333	6790.17	290	6156.33	32.0833	127.333	28.6667	81.8333	45.4167	89.5833	249	97.1667	2997.33	107.5	283.583	9398.58	97.5	9598	142.417	6629.33	64.5	159.333	43.1667	119.667	43.1667	24.1667	70.6667	39.1667	68451.3	44.1667	132.5	85.6667	24	8.83333	43.8333	560.667
SjS0157	SjS	151442	881.167	503.5	3603.17	3226.17	157148	18829.7	8056.33	15566.3	145561	3404.83	20115.5	193549	152847	17334	38856.3	51060.1	232.583	22.1667	443.083	59.1667	57732.3	4921.5	2874.17	1656.33	46911	91.8333	3355.83	70972.5	49021.8	6005.17	6521.83	1610.5	92.3333	25.6667	577.167	34.1667	526.167	73.6667	12.1667	5822.33	453.667	81	4302.67	575.5	307.833	198.333	1015.67
SjS0163	SjS	532	1261.17	726.5	3133.67	1946.67	26141	6437.67	7072.33	83973.3	1805.83	1818.83	71806.5	6048.33	31831.2	9044	72672.3	34.3333	442.833	25.1667	52.3333	131.917	1616.33	444	291.917	35116.6	86.5	549.333	17012.8	970.5	21623.2	836.917	13428.3	116	468.333	273.667	1714.17	822.167	1133.17	919.167	1302.67	44141.8	188.167	198	4408.17	539	1992.33	2006.33	8204.67
SjS0166	SjS	198	1187.17	723	4661.17	2671.67	616	8212.67	6799.33	1698.83	721.333	323.833	57050.5	152102	166556	11387.5	33768.3	110.583	835.083	128.917	2483.33	621.917	261.833	6289.25	4015.17	1006.08	85.5	201.083	54475.3	155899	107849	7669.92	29057.3	18	322.333	114.667	1628.17	401.667	50.1667	129.667	52.1667	2165.83	178.667	81	254.667	387.5	295.333	287.833	4603.17
SjS0303	SjS	20204.5	542.667	396	745.167	608.667	148906	3033.67	1744.33	3348.83	1574.33	1215.83	34376	12647.3	23797.2	3970	8562.33	16712.3	326.833	81.4167	380.833	256.167	121054	2471.75	2232.17	4679.08	436.25	596.583	46447.1	17176.8	32153.8	3432.92	4914.83	143	294.333	121.667	333.667	183.167	1321.67	1538.67	1226.67	34508.3	1085.17	109.5	1118.67	66160	107.833	2240.83	3065.67
SjS0306	SjS	160	604.167	232	2122.17	566.167	338	987.667	462.333	1615.83	326.333	312.333	34422	499.333	74441.2	1009	10587.3	2223.08	513.333	100.417	348.833	255.417	18837.6	1448	725.917	381.333	63.25	113.583	42027.3	10353	67961.2	2037.42	6304.83	32.5	202.333	42.6667	589.167	81.1667	22.1667	74.6667	41.6667	19073.8	40.1667	53.5	1470.67	44	55.3333	116.833	1699.67
SjS0314	SjS	134959	453.667	163	1404.17	582.667	144786	10123.7	5313.33	5297.83	242.833	1026.83	65913	184836	15798.2	12450	10819.3	46295.1	131.833	22.6667	277.833	36.9167	48886.6	4129.25	2172.67	782.833	19.5	42.3333	44099.1	73187.8	11593.2	4818.92	2029.83	7586.5	74.3333	12.6667	143.167	45.1667	2573.17	114.167	38.1667	10808.8	27.1667	47	1997.67	559	63.3333	115.833	1948.67
BD1	healthy	49	586.167	685	433.167	2043.67	291.5	976.667	313.333	1601.83	115.333	3820.83	29726	1775.83	24073.2	687	6432.33	21.8333	232.583	30.9167	44.5833	138.167	58.0833	232.5	112.667	86.8333	22.25	625.833	35310.8	421.25	29161.2	268.167	4973.33	19	180.333	54.6667	97.1667	113.167	11.1667	70.1667	26.6667	34197.8	34.1667	62.5	212.167	49	53.8333	47.8333	1049.67
BD2	healthy	117.5	1262.17	1981	1263.67	4731.67	616	2503.67	1076.33	4884.33	265.333	10766.3	57522.5	6191.33	51490.2	1658	13540.3	66.5833	334.083	101.667	1374.83	461.167	132.833	451.5	191.917	1295.33	56	3932.08	58273.8	960	50920.5	674.167	11331.8	27	368.833	265.667	543.167	302.167	32.1667	123.667	58.6667	86821.3	61.1667	83.5	716.167	90.5	325.333	106.833	2201.67
BD3	healthy	1656	503.667	653	803.167	1249.67	1821	482.667	405.833	9682.83	4108.33	335.833	29668.5	728.833	13351.7	630.5	12009.3	37.8333	281.833	83.4167	80.8333	80.4167	688.833	145.25	97.1667	8248.33	359	137.583	19995.3	716.5	16650.8	474.667	5877.33	31	169.333	108.167	305.667	342.167	31.1667	81.6667	61.1667	6221.83	38.6667	150	4779.67	29	41.8333	60.8333	3596.67
BD4	healthy	56	462.167	215.5	223.167	751.167	153	1137.67	633.333	5951.83	107.333	1870.83	49408	167.333	77963.2	470	8926.33	47.8333	380.833	65.4167	113.083	186.167	77.3333	383	577.667	1997.33	87.75	1723.33	51120.3	144	73750.8	201.667	6640.33	9	155.333	41.1667	25.1667	67.1667	9.66667	56.6667	16.1667	72364.8	28.1667	132.5	322.667	51.5	143.333	73.8333	712.667
BD5	healthy	261	629.167	10640.5	1892.17	295.167	492	1686.67	401.833	16891.8	704.333	7350.83	90049.5	481.333	56992.2	847	8371.33	197.333	338.333	9621.92	1753.33	374.417	489.083	1739.5	350.667	16205.8	603	5195.58	82312.3	407.25	57395.2	863.917	9205.33	40.5	82.8333	17.6667	29.1667	9.16667	19.1667	50.6667	29.6667	62765.3	17.1667	657.5	2786.67	16	75.8333	62.8333	241.667
BD6	healthy	182.5	5391.17	869	1622.67	1167.67	1050	3977.17	1242.33	55370.8	681.333	1728.83	135584	809.333	40682.2	1739	21637.3	91.8333	2981.08	374.917	309.833	990.167	221.083	2261.75	802.167	25092.3	544	1276.58	99191.8	339.25	30882.2	1348.17	14947.3	43	87.3333	93.1667	675.167	39.1667	107.167	236.667	87.6667	96558.8	33.1667	316	139207	125	171.833	226.333	1412.67
BD7	healthy	84	301.167	409	320.167	597.167	2415	2699.67	1135.83	2639.83	366.833	571.833	114336	2967.33	56002.2	1014	8559.33	115.333	456.333	243.417	351.083	715.917	3062.08	3391.25	1131.67	2245.08	549.5	790.083	121193	2921	69549.8	1251.67	9105.83	22	11.3333	25.6667	14.6667	19.1667	120.667	45.6667	21.1667	10252.8	3.66667	75.5	263.167	40	85.3333	55.8333	755.667
BD8	healthy	47	524.667	122.5	317.167	953.667	290	997.667	834.333	6025.83	342.833	413.833	57235	477.333	91568.2	522	8290.33	36.8333	105.333	56.9167	71.8333	371.917	118.583	287.75	118.167	6077.08	61.25	464.833	58567.1	668.5	78769.2	300.667	8076.33	18	54.3333	8.66667	28.1667	68.1667	17.6667	41.1667	30.6667	29777.8	6.16667	47.5	410.167	20	135.333	39.8333	155.667
BD9	healthy	87	486.167	895	638.167	1545.17	831	3508.17	1922.33	5420.83	156.333	739.833	38508.5	390.333	36711.2	1524	3766.33	23.8333	465.833	47.6667	369.833	599.167	692.083	3595.25	1206.67	2661.08	133.5	389.583	31507.1	241.25	31227	317.167	1680.33	17	43.3333	14.6667	11.6667	146.167	0.166667	47.6667	65.6667	4490.83	22.1667	43	358.667	27	14.3333	34.8333	187.667
BD10	healthy	81	857.167	4352	1209.67	1649.67	4967	1566.17	239.333	7200.83	1872.33	623.833	84928	223.333	10032.7	453.5	6052.33	1.83333	125.333	61.4167	8.83333	6.91667	41.3333	32	17.4167	1344.33	13	41.3333	42015.8	34	3482.25	60.1667	342.833	14	106.333	61.1667	384.167	36.6667	1594.67	69.6667	26.6667	33805.8	1046.67	260.5	145883	52	24.3333	74.3333	1061.67
BD11	healthy	45.5	158.667	37	225.167	432.667	248	333.667	403.833	1558.83	112.333	134.833	24753.5	159.333	12018.2	262	4213.33	45.8333	304.333	57.1667	652.083	223.667	185.333	283.5	751.917	1873.83	112	213.833	37670.8	163.5	22442.5	336.917	7691.33	14	14.3333	-0.333333	-0.333333	3.16667	0.666667	13.6667	-0.333333	28258.8	15.1667	61.5	117.167	42	50.3333	41.3333	264.667
BD12	healthy	1757	2211.17	1057	1522.17	1652.67	4549	2153.67	13141.3	19183.8	1286.83	1324.83	108742	830.833	155241	5239	38096.3	4.83333	260.083	10.1667	14.8333	23.6667	39.0833	26.25	515.167	2250.83	11.25	41.0833	43817.3	37.75	67069.5	172.667	5956.33	22	314.333	220.667	179.667	388.667	562.167	54.1667	78.6667	13890.8	96.1667	144.5	2000.17	29	180.833	88.8333	2226.67
BD13	healthy	4481.5	990.167	2253	568.167	927.167	1988	1729.67	486.333	15814.3	421.333	828.833	134984	315.333	37494.2	4578	8750.33	5832.83	844.583	3358.67	493.083	839.417	839.583	2245.75	807.917	20874.8	544.5	1542.08	147631	533	42627.8	6599.92	7658.33	15	304.333	142.667	127.167	317.167	470.167	105.167	32.1667	21720.8	64.1667	201.5	2005.67	37.5	60.8333	99.3333	1682.67
BD15	healthy	711	851.667	658	1225.17	3536.17	830	2127.67	1077.33	11950.8	822.833	8381.83	136216	500.333	81968.7	1374	20854.3	26.8333	262.083	11.6667	13.3333	28.4167	7.83333	51	20.1667	1444.83	12.5	192.333	71320.3	50.75	42420.2	82.9167	3031.83	79	265.333	131.167	95.1667	369.667	16.1667	72.6667	22.1667	18465.3	63.1667	53.5	507.667	37	100.333	78.3333	1902.67
BD16	healthy	285	1021.67	770	1223.67	2162.67	712	1391.67	623.333	8738.83	864.333	705.833	88899	342.333	73359.2	1639.5	23479.3	199.583	483.333	563.167	235.833	342.917	217.333	813.75	320.917	7486.08	120.5	481.833	68713.3	194.5	61890	1154.67	18273.8	31	479.833	169.667	559.167	462.167	77.1667	154.167	37.6667	29064.3	239.167	68.5	681.667	77	237.333	162.833	3671.67
BD17	healthy	0	-0.333333	3	-0.333333	2.16667	4	2.66667	0.333333	8.83333	3.33333	-0.166667	7.5	11.8333	0.166667	17	7.33333	0.583333	39.0833	4.91667	6.08333	0.166667	-0.166667	7	7.66667	10.3333	2.75	6.83333	43209.3	9	3402	-0.333333	60.3333	0.5	19.8333	10.6667	12.6667	0.666667	0.166667	3.66667	5.66667	0.833333	-0.333333	18.5	0.166667	6	5.33333	22.8333	8.16667
BD19	healthy	108	494.667	292.5	355.667	1303.67	384	738.167	261.333	3353.83	162.333	712.833	64532	109.333	5162.17	420.5	6669.33	1.58333	156.333	7.41667	19.5833	10.6667	13.0833	18	53.6667	179.833	3.75	127.083	52605.1	29.5	1592.25	42.1667	728.833	5	175.333	41.6667	71.1667	141.167	33.1667	34.6667	21.6667	19579.8	33.1667	39	189.167	9	17.3333	47.3333	1051.67
BD20	healthy	207	1902.17	280	685.167	877.167	740.5	716.667	251.833	4819.83	169.333	333.833	25708.5	345.833	45321.2	469	5815.33	34.8333	1524.33	455.667	153.333	1122.67	109.833	296	111.917	2171.33	206	188.583	25913.1	88	44256.5	192.417	6602.83	71	193.333	22.6667	39.1667	10.1667	54.1667	88.6667	72.6667	114031	10.1667	72	1025.67	34	94.3333	93.8333	110.667
BD22	healthy	46	1259.67	336	536.167	645.167	324	1121.67	224.833	1996.33	757.833	1011.33	53896.5	162.833	15610.7	400	14326.3	21.8333	610.833	49.9167	211.833	135.667	124.833	1114.5	154.667	346.833	974.75	1682.33	59631.8	113.75	19260.8	215.917	10562.8	33	226.333	90.6667	112.167	156.167	31.1667	62.6667	24.6667	21996.8	48.1667	40.5	248.667	0	24.3333	38.8333	2178.67
BD23	healthy	192.5	307.667	1074.5	307.167	2012.67	453.5	1168.67	1059.33	4540.83	721.333	802.833	36045	211.333	24856.2	1061	8763.33	184.583	122.333	113.167	138.583	330.417	885.083	390.5	1181.17	5313.83	65.75	425.583	34798.8	229.5	26561	165.167	4033.83	722	237.333	1301.67	272.667	818.167	4106.67	413.667	122.667	42553.8	1803.17	73.5	2804.67	944	115.333	215.833	2170.67
BD24	healthy	169	522.167	193	626.167	1622.17	573	3053.67	7852.33	1891.83	409.333	206.833	69643	836.833	31946.2	365.5	12313.3	42.8333	340.083	46.1667	144.833	261.667	1959.08	2726.5	7522.67	2694.83	67.75	166.083	61634.3	1480.75	33776.8	260.167	6342.33	29	184.333	70.1667	167.167	155.167	44.6667	152.667	33.6667	10387.8	38.1667	51.5	617.167	45.5	1431.33	86.3333	2292.67
BD25	healthy	124	233.667	283	716.167	1951.17	1050	656.667	659.333	4857.83	97.3333	292.833	68134.5	421.333	30334.2	776	19956.3	31.8333	149.333	42.9167	250.833	2962.92	543.583	253.5	137.167	547.333	81.25	86.5833	70255.3	235.75	37080.2	156.417	9756.83	15	52.3333	39.6667	388.667	101.167	40.1667	61.1667	28.1667	51784.8	9.16667	84	97702.2	52	108.333	66.8333	1475.67
BD26	healthy	105	640.167	352.5	419.667	2841.17	239.5	948.167	800.333	11095.8	174.333	1025.33	131786	224.833	3489.67	1678	38879.3	14.0833	313.333	23.1667	11.5833	96.4167	26.5833	51.75	27.1667	906.833	12	49.5833	85057.3	24.75	99.25	63.1667	19471.3	40	272.333	79.6667	130.167	454.167	60.1667	128.167	107.667	35762.8	57.1667	69.5	176016	89	40.3333	219.833	13163.7
BD30	healthy	75	238.167	287	461.167	447.667	1761	851.667	220.333	2359.33	109.333	302.833	14338.5	173.833	5662.17	394	7269.33	3.33333	99.5833	16.4167	13.0833	5.41667	104.333	29.75	11.1667	20.3333	7	13.5833	17419.6	22	2926.25	37.4167	570.833	9	72.8333	24.6667	53.1667	11.1667	31.1667	52.6667	9.66667	74309.8	15.1667	28.5	702.167	11.5	6.33333	37.8333	161.667
BD32	healthy	25	384.167	133	695.167	592.667	220.5	610.167	214.333	3020.83	102.333	1226.83	86873	130.333	39542.7	459.5	5625.33	58.8333	243.333	52.9167	73.0833	48.1667	70.0833	123	87.4167	117.083	33.25	50.8333	63849.8	78.25	36763.5	98.6667	82.8333	17	161.833	28.1667	262.167	63.1667	12.1667	101.167	18.1667	57470.8	22.1667	120	18096.2	31	56.3333	82.8333	558.667
BD35	healthy	99.5	968.167	460.5	1904.17	2216.67	764	2051.17	929.333	14499.8	350.333	4509.83	151836	430.333	102756	1102	17758.3	413.333	230.333	44.9167	125.083	92.9167	72.8333	268.75	623.917	6871.58	15.5	199.833	81316.8	139.5	61211	522.417	3757.33	39.5	421.333	122.667	918.167	286.167	36.6667	250.667	98.6667	29386.8	90.1667	209.5	54171.2	109	655.333	179.833	2968.67
BD39	healthy	200	1263.67	384	2025.67	1153.17	3951	1516.67	408.333	12145.3	704.333	842.333	29668.5	195.333	13524.7	1624	22281.3	31.0833	297.083	24.4167	32.8333	18.6667	35.5833	50	34.6667	6893.33	15.25	101.833	29037.8	47	14322.2	102.167	5269.83	33	389.833	117.667	402.167	327.667	227.667	77.6667	32.6667	10473.8	85.1667	218.5	108.167	29	27.3333	137.833	5016.67
BD42	healthy	47	314.667	233	788.167	372.667	427.5	740.667	377.833	2277.83	8544.33	491.333	54529.5	249.333	27365.2	1307.5	11364.3	74.8333	516.083	451.917	258.333	423.167	294.333	832	334.667	6184.08	1774.25	662.083	67723.3	353	40262.8	1789.67	13877.3	28	62.3333	38.1667	678.667	127.167	43.1667	94.6667	52.6667	28764.8	286.167	92.5	7328.17	53	263.333	148.833	1427.67
BD53	healthy	143	1430.17	393	2084.17	2221.17	940	1762.17	722.833	54461.8	1723.33	1117.83	36044.5	257.833	54114.2	2989	37360.3	17.8333	188.083	9.41667	17.3333	9.16667	25.5833	54.5	29.4167	25194.6	12	409.833	14696.6	27	27894	64.9167	8705.83	39	226.833	58.6667	86.1667	129.167	85.1667	68.6667	23.1667	31273.8	162.667	303.5	628.167	9	277.333	106.333	1256.67
BD56	healthy	1888.5	1458.67	556	1371.67	1607.67	5021	2111.67	1801.83	26434.8	2217.33	1631.33	51859.5	508.333	35824.7	1314	10148.3	17.8333	224.583	25.1667	16.3333	29.6667	156.083	41	19.1667	13298.3	32	135.083	13178.3	27.5	28179	160.917	1273.33	49	218.833	81.6667	426.667	130.167	481.167	346.667	31.1667	40263.3	68.1667	55.5	138954	72	147.333	126.333	2267.67
BD58	healthy	1056	956.167	543.5	938.667	1609.17	596	1072.67	461.833	5854.83	563.333	1082.83	38531.5	349.333	33857.2	902	18314.3	16.3333	361.833	20.9167	22.3333	13.4167	19.5833	55.75	12.1667	632.333	19.75	23.0833	25896.1	44.5	28326.5	114.667	5591.33	21	265.333	107.667	135.667	186.167	22.1667	83.6667	31.6667	8327.33	69.1667	49	709.167	37.5	67.3333	58.8333	2666.67
BD59	healthy	85	746.667	302	521.667	3480.17	353	1641.67	476.333	4737.83	375.333	332.833	16887	465.833	17588.2	2443.5	7035.33	24.3333	370.333	41.6667	142.583	507.417	112.333	1081.5	140.167	5343.83	59.75	395.083	19759.3	258.25	18962.2	3320.17	4987.33	19	270.833	100.167	68.6667	207.167	23.6667	46.6667	23.6667	34957.3	43.6667	56.5	57.1667	31	19.3333	76.8333	1098.67
BD60	healthy	132	671.667	1789	1050.17	2827.67	1700.5	1221.67	1297.33	4701.83	289.333	1039.33	56601.5	402.833	82808.7	2548.5	10883.3	118.333	618.333	1970.92	418.833	4304.42	836.083	981	1103.67	6443.83	211.75	990.583	50228.3	351	73814.5	2587.67	8409.83	33	52.3333	22.6667	90.1667	22.6667	34.6667	21.6667	28.6667	14320.8	28.1667	67.5	483.167	31	54.3333	61.8333	1267.67
BD63	healthy	66	699.167	261	320.167	670.667	551	1232.67	307.333	16563.8	183.333	567.833	60308.5	198.833	36964.2	1035	7313.33	41.3333	273.583	32.9167	82.5833	270.167	84.5833	402	95.4167	13705.8	80	364.333	44991.3	86.75	34064.2	458.167	4475.33	13	121.333	43.6667	25.6667	74.1667	38.6667	34.6667	15.6667	64813.8	17.1667	43.5	8914.17	38	24.3333	70.8333	588.667
BD64	healthy	46	198.167	105.5	117.667	106.167	97	503.667	604.833	647.333	46.3333	223.833	9966.5	182.333	8766.17	849	3476.33	41.3333	234.833	152.417	112.083	133.917	74.0833	558.5	546.667	1499.58	101.5	127.083	19518.8	170.5	15072.5	770.167	5411.33	12	32.3333	15.6667	22.6667	4.16667	19.6667	35.6667	21.1667	1875.33	18.1667	67.5	584.167	49	0.333333	80.8333	248.667
BD75	healthy	295	665.167	538	374.167	1959.67	1800.5	1272.67	650.333	4241.83	526.333	499.833	121196	282.333	51305.7	4292	10481.3	6.33333	53.3333	9.16667	3.08333	16.9167	11.0833	23	8.16667	9.83333	3	0.0833333	49905.8	22	33333.5	151.917	986.333	12.5	32.3333	35.1667	46.1667	92.1667	31.6667	40.6667	17.6667	19533.8	18.6667	69	137158	22	21.8333	477.333	1404.67
BD83	healthy	1783	739.667	447.5	375.167	1045.67	198	616.167	493.333	6068.83	147.333	472.333	69654.5	159.833	20344.2	458	28267.3	52.5833	500.833	175.667	283.333	1136.17	90.0833	414.25	427.167	5015.33	142.75	316.583	74790.3	99.5	24845.2	310.667	29517.8	17.5	139.333	22.6667	36.1667	86.1667	1.16667	41.6667	27.6667	5420.33	15.1667	32.5	72.6667	28.5	26.3333	84.8333	815.167
BD85	healthy	179	377.167	354.5	546.167	700.167	1213	2915.17	834.833	68043.8	1426.33	1150.33	104782	445.333	88736.2	1119	9163.33	8.83333	80.5833	18.4167	23.0833	7.66667	84.5833	170	27.6667	15023.3	13.5	42.0833	58106.8	92.25	47381.8	118.667	104.583	27	37.8333	31.6667	59.1667	11.1667	15.1667	64.1667	41.6667	1862.83	4.16667	32.5	554.167	22	101.333	28.8333	79.6667
BD88	healthy	196.5	430.167	151	826.167	1442.67	1194	1146.17	1221.33	10365.3	317.333	1271.33	123360	2222.33	612.167	2185.5	19726.3	78.3333	455.333	41.6667	223.333	1117.42	262.583	671.5	965.667	4507.58	126	427.083	96843.6	313.25	712.75	349.417	5610.83	77	70.8333	22.1667	360.667	70.1667	122.167	105.667	49.1667	31043.8	44.6667	139.5	1348.17	66	34.3333	114.833	1671.67
BD99	healthy	4	0.666667	1	5.16667	1.66667	0	0.166667	9.33333	-0.166667	0.833333	10.8333	0.5	0.333333	6.66667	0.5	0.333333	168.333	225.583	190.667	116.833	191.667	232.583	503.25	176.667	13218.3	1715.75	928.083	23243.8	183	11050	296.417	2173.83	11.5	4.33333	-0.333333	13.1667	3.16667	10.1667	-0.333333	-0.333333	-0.166667	4.16667	0.5	8.16667	0	6.33333	0.333333	-0.333333
Pool 1/100	Positive Ctrl	127846	8449.17	11705	9480.67	12920.2	118060	25436.2	18941.3	89025.8	97702.8	5742.83	143526	183144	140727	44201	104808	89658.8	4566.83	8322.42	3686.83	5814.17	120939	10916.5	6667.92	51058.3	26348.8	2239.33	100740	118733	108695	16603.7	57291.3	2507	744.333	565.667	2190.17	1034.17	2510.17	650.667	352.167	52866.8	1578.67	315.5	14849.2	4384	2738.83	2024.83	11046.7
Pool 1/200	Positive Ctrl	155723	4928.17	6625.5	6793.67	8311.67	140458	18513.7	14929.3	52332.3	122023	4132.83	156692	197302	158694	28673.5	77576.3	94199.6	2807.83	4360.67	1841.83	2860.17	130464	8823	4611.17	27860.1	37490.5	1817.58	95744.3	126721	105748	10838.2	40739.8	2750.5	654.833	407.167	1435.17	855.167	2632.17	595.667	230.167	20028.8	1745.17	321	23393.2	4704	1812.33	1232.83	8707.67
Pool 1/400	Positive Ctrl	162825	3448.17	3801	4449.17	4836.67	170050	16554.2	11510.3	27493.8	147115	2848.83	140326	206591	148531	22078	54831.8	94452.8	1675.83	2728.92	1180.83	1907.67	135477	7894	4754.17	18733.1	49224.5	1060.08	85414.3	123688	93548.2	9441.67	28055.8	2947.5	544.333	295.667	1096.17	618.167	2440.17	401.667	155.667	16059.3	2074.17	208.5	19883.2	3243	1241.33	698.833	6274.17
Pool 1/800	Positive Ctrl	135800	1817.17	1824	2766.17	2556.67	180467	12315.7	8213.33	12088.8	154424	1377.83	90338	172820	87573.7	15300.5	39293.3	91477.6	962.833	1085.42	664.583	720.667	146538	5697	4278.92	6976.83	74213	567.583	63372.3	121254	69595.8	7397.67	23785.8	2103	320.333	142.667	500.167	321.167	3151.17	229.667	112.667	19280.8	3008.17	156	22772.2	1647	307.333	281.833	3987.67
Pool 1/1600	Positive Ctrl	102639	1343.67	1120.5	1798.17	1488.17	182193	9686.67	7611.33	7820.83	129597	758.833	59985.5	144540	51064.2	10537	27438.3	69832.6	880.333	626.917	513.083	433.667	143591	4895.25	3927.67	3217.33	73200	311.583	47367.8	106090	49678	6308.67	12812.3	1412.5	291.833	105.667	351.167	229.167	3514.67	160.667	71.1667	13637.8	2532.17	99	11945.2	1546	141.333	196.833	2284.67
Pool 1/3200	Positive Ctrl	66843	1243.17	700	1175.17	928.667	175840	10440.2	5545.83	4559.83	104712	470.333	41213	106844	34489.7	9002	11804.3	52009.6	647.083	287.917	445.333	255.667	142964	5220.5	3103.17	1511.83	68181.8	187.833	32180.3	85786	32717.8	5717.67	7935.83	512	214.333	49.6667	129.667	109.667	6241.17	44.1667	21.6667	604.833	1511.17	37.5	27180.2	414	37.3333	60.8333	915.667
[truncated: 176 more columns]
