# Supplementary material for: Systems serology identifies FcR-related autoantibody signatures and functions for Sjögren’s syndrome
Source: EMBO Mol Med. 2026 Jun 17;18(7):2808–37. doi: 10.1038/s44321-026-00458-w (PMC13365422; doi:10.1038/s44321-026-00458-w)
Supplement: Supplementary file 2 — Source data Fig. 2 [file 44321_2026_458_MOESM2_ESM.zip › Figure 2/2B/Database-Figure-2B.xls]

## Sheet: Database Figure 2B
SampleID	Cohort	IgG Ro60	FcGR2a H131 Ro60	FcGR2a R131 Ro60	FcGR3a V158 Ro60	FcGR3a F158 Ro60	FcGR2b Ro60
SjS0101	SjS	89469	12804.7	10009.5	10028.2	2310.5	11604.8
SjS0104	SjS	168404	30164.2	18693	21673.3	2757.5	25682.8
SjS0105	SjS	123585	24280.2	13674	16843	1644.5	18530.1
SjS0106	SjS	116356	13868	9968.96	9478	1193	11972.6
SjS0110	SjS	1167	124.958	73.4583	313.5	36	76.5833
SjS0111	SjS	77568	13395.2	9963.46	7646.5	691.5	9662.33
SjS0112	SjS	95143.5	15712.7	12388.7	8563	851.5	11658.1
SjS0115	SjS	125380	16926	12435.2	12420.7	1990.5	12964.8
SjS0116	SjS	148584	24659.7	16403.2	16409.2	1988.5	22440.3
SjS0123	SjS	4880	28.7083	25.2083	100.75	41.5	27.3333
SjS0126	SjS	2468.5	32.7083	21.7083	35	32.5	15.5833
SjS0130	SjS	4654	27.7083	29.4583	57.5	29.5	35.5833
SjS0133	SjS	710	34.7083	21.2083	20.75	7.5	16.8333
SjS0134	SjS	1256	26.7083	19.9583	18.75	21	19.8333
SjS0135	SjS	917	33.7083	19.7083	27.75	26	19.0833
SjS0141	SjS	182286	28983.5	19609.7	19423	4777.5	25173.6
SjS0142	SjS	190273	23.9583	25.2083	41.25	30.5	26.8333
SjS0143	SjS	192207	29816.5	19894	18049	3044.5	27298.1
SjS0144	SjS	31021	2783.46	3513.71	953.5	100.5	2107.58
SjS0146	SjS	1552.5	36.7083	28.2083	29.75	21	32.0833
SjS0147	SjS	146835	31912	17659.7	21725	2739.5	24990.6
SjS0149	SjS	5462	34.7083	32.4583	57.75	21.5	21.0833
SjS0150	SjS	80307	4351.71	3817.21	2532.5	143.5	2589.83
SjS0151	SjS	129777	10519.2	8825.21	7605	1976	7376.58
SjS0153	SjS	1946	26.2083	39.9583	30.25	27.5	14.0833
SjS0155	SjS	1473	22.4583	9.70833	15.25	33.5	22.0833
SjS0156	SjS	350	23.4583	18.9583	4.75	19.5	30.0833
SjS0159	SjS	165331	27672.2	17897.2	18276.3	3681.5	24297.1
SjS0160	SjS	4455	28.4583	27.7083	18	45.5	24.3333
SjS0161	SjS	43590	2584.71	2178.96	2503	226.5	1082.08
SjS0164	SjS	2298	31.2083	30.9583	27.25	45.5	24.8333
SjS0165	SjS	29226	971.208	637.708	752.5	66	460.583
SjS0304	SjS	4597	42.4583	38.9583	48.25	19.5	31.0833
SjS0307	SjS	932	22.9583	12.9583	15.75	22.5	20.3333
SjS0316	SjS	129224	23055.2	14708.7	14359	1797	17532.8
SjS0107	SjS	130675	25717.7	15034.7	17835	1527.5	19796.1
SjS0108	SjS	194924	28685.7	21077.2	17705.8	3137	26288.8
SjS0109	SjS	738	45.9583	25.4583	43.75	20.5	528.583
SjS0118	SjS	192852	33905.7	22804	22628.3	3703.5	30852.3
SjS0119	SjS	191148	27567.7	16863.2	17524.8	2816.5	20605.1
SjS0120	SjS	180122	29227.5	18106.7	19026.8	3590.5	24519.6
SjS0122	SjS	1125.5	31.2083	21.2083	20.25	17.5	12.0833
SjS0124	SjS	92623	7164.21	4963.21	3304.5	154	3227.08
SjS0125	SjS	182309	32275.2	19644.7	18632.8	3421.5	25509.1
SjS0127	SjS	2316	14.2083	16.4583	12.75	40.5	17.0833
SjS0128	SjS	139952	18116.7	13552.5	11417	1370.5	14109.6
SjS0129	SjS	162373	23641.7	17252.5	13996.2	2103.5	19961.6
SjS0132	SjS	164606	23615.5	15538.5	14268.5	1377	19689.6
SjS0137	SjS	276.5	20.4583	23.2083	7	29.5	13.0833
SjS0145	SjS	170407	28998.7	18505.2	14255.7	1892.5	22023.1
SjS0152	SjS	159841	27915.7	14854.7	20706.3	1650.5	20795.8
SjS0154	SjS	588	28.9583	13.7083	17	22	21.0833
SjS0157	SjS	157148	29031	16274.5	18355	2570	19874.6
SjS0163	SjS	26141	392.958	338.208	426.25	25.5	126.333
SjS0166	SjS	616	13.4583	16.4583	9.25	22.5	16.0833
SjS0303	SjS	148906	21214	14113	13274.7	2045.5	17064.8
SjS0306	SjS	338	1179.71	748.208	1943	96.5	788.583
SjS0314	SjS	144786	22994.7	13502.7	17153.8	3729.5	19052.8
BD1	healthy	291.5	15.9583	27.9583	18.5	20.5	20.5833
BD2	healthy	616	33.2083	18.2083	19.75	4.5	27.0833
BD3	healthy	1821	27.2083	22.2083	13.75	36.5	15.0833
BD4	healthy	153	28.4583	16.9583	9.25	17.5	20.8333
BD5	healthy	492	25.9583	20.7083	25.25	30.5	24.3333
BD6	healthy	1050	16.9583	19.7083	26	22.5	19.8333
BD7	healthy	2415	19.9583	28.9583	40.25	20.5	29.5833
BD8	healthy	290	20.9583	10.7083	18.25	29.5	30.0833
BD9	healthy	831	21.9583	16.9583	21.5	0.5	21.0833
BD10	healthy	4967	27.2083	33.4583	9.25	16.5	17.5833
BD11	healthy	248	9.20833	31.2083	21.25	15	19.0833
BD12	healthy	4549	20.7083	10.9583	0	34.5	29.5833
BD13	healthy	1988	33.2083	18.4583	23.75	19	24.3333
BD15	healthy	830	24.7083	22.9583	12.25	12.5	25.3333
BD16	healthy	712	22.7083	18.9583	29.25	0	29.3333
BD17	healthy	4	30.2083	17.9583	22.75	30	12.0833
BD19	healthy	384	20.2083	30.2083	30.25	39	29.3333
BD20	healthy	740.5	25.4583	20.9583	22.75	33.5	12.5833
BD22	healthy	324	19.4583	42.2083	9.75	33.5	26.5833
BD23	healthy	453.5	23.4583	15.9583	39.25	22	25.5833
BD24	healthy	573	28.9583	18.4583	7.75	20.5	12.0833
BD25	healthy	1050	11.2083	17.7083	22	42.5	20.8333
BD26	healthy	239.5	20.9583	20.2083	14.75	29.5	17.5833
BD30	healthy	1761	25.7083	22.2083	25.75	22.5	23.8333
BD32	healthy	220.5	20.7083	12.9583	13.75	21.5	31.3333
BD35	healthy	764	38.9583	29.4583	12.75	18	15.3333
BD39	healthy	3951	39.7083	38.2083	28.75	36.5	26.5833
BD42	healthy	427.5	18.2083	13.9583	21	22	18.3333
BD53	healthy	940	20.7083	18.9583	19	39	17.0833
BD56	healthy	5021	31.2083	20.2083	28	39.5	21.0833
BD58	healthy	596	19.7083	14.4583	23.75	18.5	15.8333
BD59	healthy	353	26.2083	15.4583	21.25	22	8.58333
BD60	healthy	1700.5	18.9583	17.7083	29.75	21.5	10.0833
BD63	healthy	551	28.4583	9.20833	12.25	17	18.3333
BD64	healthy	97	23.7083	22.7083	23.25	30.5	18.8333
BD75	healthy	1800.5	17.7083	14.2083	16.5	32	24.8333
BD83	healthy	198	11.2083	10.4583	16.25	37	19.5833
BD85	healthy	1213	28.7083	24.7083	23.75	21.5	34.0833
BD88	healthy	1194	20.7083	7.95833	15.25	19	33.0833
BD99	healthy	0	21.7083	19.2083	23.75	22	29.5833
