# Supplementary material for: Systems serology identifies FcR-related autoantibody signatures and functions for Sjögren’s syndrome
Source: EMBO Mol Med. 2026 Jun 17;18(7):2808–37. doi: 10.1038/s44321-026-00458-w (PMC13365422; doi:10.1038/s44321-026-00458-w)
Supplement: Supplementary file 3 — Source data Fig. 3 [file 44321_2026_458_MOESM3_ESM.zip]

Archive with 8 entries (6 files):
- Figure 3/
- __MACOSX/._Figure 3
- Figure 3/3A-B-C-D/
- __MACOSX/Figure 3/._3A-B-C-D
- Figure 3/.DS_Store
- __MACOSX/Figure 3/._.DS_Store
- Figure 3/3A-B-C-D/Database-Figure-3A-B-C-D.xls
- __MACOSX/Figure 3/3A-B-C-D/._Database-Figure-3A-B-C-D.xls
