# Supplementary material for: Systems serology identifies FcR-related autoantibody signatures and functions for Sjögren’s syndrome
Source: EMBO Mol Med. 2026 Jun 17;18(7):2808–37. doi: 10.1038/s44321-026-00458-w (PMC13365422; doi:10.1038/s44321-026-00458-w)
Supplement: Supplementary file 4 — Source data Fig. 4 [file 44321_2026_458_MOESM4_ESM.zip]

Archive with 3 entries (1 files):
- Figure 4/
- Figure 4/4A-B-C-D-E/
- Figure 4/4A-B-C-D-E/Database-Figure-4A-B-C-D-E.xls
