# Supplementary material for: Systems serology identifies FcR-related autoantibody signatures and functions for Sjögren’s syndrome
Source: EMBO Mol Med. 2026 Jun 17;18(7):2808–37. doi: 10.1038/s44321-026-00458-w (PMC13365422; doi:10.1038/s44321-026-00458-w)
Supplement: Supplementary file 5 — Source data Fig. 5 [file 44321_2026_458_MOESM5_ESM.zip]

Archive with 8 entries (6 files):
- Figure 5/
- __MACOSX/._Figure 5
- Figure 5/.DS_Store
- __MACOSX/Figure 5/._.DS_Store
- Figure 5/5A-B/
- __MACOSX/Figure 5/._5A-B
- Figure 5/5A-B/Database-Figure-5A-B.xls
- __MACOSX/Figure 5/5A-B/._Database-Figure-5A-B.xls
