# Supplementary material for: Systems serology identifies FcR-related autoantibody signatures and functions for Sjögren’s syndrome
Source: EMBO Mol Med. 2026 Jun 17;18(7):2808–37. doi: 10.1038/s44321-026-00458-w (PMC13365422; doi:10.1038/s44321-026-00458-w)
Supplement: Supplementary file 5 — Source data Fig. 5 [file 44321_2026_458_MOESM5_ESM.zip › Figure 5/5A-B/Database-Figure-5A-B.xls]

## Sheet: Database Figure 5A-B
SampleID	Cohort	Seropositivity (Ro60, Ro52 and/or La) via multiplex	G0 (%)	G1 (%)	G2 (%)	Fucosylation (%)	Sialylation (%)
SjS0103	non-Sjogren	1	9.93015	38.6866	50.7886	80.7092	21.7743
SjS0121	non-Sjogren	1	22.0211	43.0463	34.0175	77.4961	17.6202
SjS0131	non-Sjogren	0	20.011	42.0954	37.1098	74.4218	19.9378
SjS0136	non-Sjogren	0	14.9708	42.3575	42.075	78.049	15.6396
SjS0140	non-Sjogren	1	39.0138	40.3211	19.2799	83.052	7.90435
SjS0148	non-Sjogren	0	21.5728	44.9264	32.55	81.7619	12.2334
SjS0158	non-Sjogren	1	22.8594	44.2477	32.1253	83.2622	13.1491
SjS0162	non-Sjogren	1	25.8822	44.2403	28.8461	79.3985	11.0314
SjS0302	non-Sjogren	0	12.732	38.426	48.4263	88.4112	21.6331
SjS0305	non-Sjogren	0	23.1795	47.1139	28.959	85.7068	11.5166
SjS0308	non-Sjogren	0	10.3332	40.7197	48.6643	88.4563	17.1683
SjS0309	non-Sjogren	0	20.529	47.7088	31.0539	83.9434	10.9067
SjS0310	non-Sjogren	1	26.0188	47.5687	25.7553	87.3483	9.95783
SjS0311	non-Sjogren	0	18.0258	46.5075	34.704	78.2151	13.8284
SjS0312	non-Sjogren	0	19.4271	43.8993	35.5791	81.7814	13.2803
SjS0315	non-Sjogren	0	19.2284	44.3844	35.3133	81.1564	13.2527
SjS0101	seropositive SjS	1	29.7346	42.4882	26.5278	70.4474	15.694
SjS0104	seropositive SjS	1	21.3976	43.3108	34.5529	82.8441	15.3064
SjS0105	seropositive SjS	1	28.6391	43.0511	27.4381	83.6577	14.1427
SjS0106	seropositive SjS	1	16.2569	40.5987	42.482	81.684	19.3419
SjS0110	seronegative SjS	0	4.42157	29.8511	65.2338	81.891	29.9333
SjS0111	seropositive SjS	1	24.6971	43.9585	30.871	76.7936	13.8202
SjS0112	seropositive SjS	1	24.0765	41.9758	33.2392	77.1593	18.3558
SjS0115	seropositive SjS	1	13.9409	41.8702	43.5672	77.6848	20.8289
SjS0116	seropositive SjS	1	22.2308	41.453	35.6855	84.4247	17.4383
SjS0123	seronegative SjS	0	25.402	39.2494	34.665	77.4001	21.4553
SjS0126	seronegative SjS	0	18.3424	42.8349	38.0257	73.2846	20.5806
SjS0130	seronegative SjS	0	13.9592	37.0883	48.0211	72.7988	25.6118
SjS0133	seronegative SjS	0	25.8474	39.9297	32.5294	76.0981	19.3613
SjS0134	seronegative SjS	0	25.2134	45.9106	28.1505	84.8584	11.1121
SjS0135	seronegative SjS	0	40.2969	42.0471	16.4134	83.2325	5.57947
SjS0141	seropositive SjS	1	25.2408	47.9488	26.2135	87.9335	8.49723
SjS0142	seronegative SjS	1	22.2208	47.2055	29.7524	81.6834	13.1076
SjS0143	seropositive SjS	1	31.7243	45.7146	21.805	83.0555	9.78978
SjS0144	seropositive SjS	1	29.3767	49.4244	20.4209	86.2499	4.77021
SjS0146	seropositive SjS	1	29.1454	47.8662	21.2422	80.7513	8.16948
SjS0147	seropositive SjS	1	29.1893	42.2749	27.9329	84.8244	12.5611
SjS0149	seronegative SjS	1	17.9774	43.3235	36.7531	79.4223	16.9861
SjS0150	seropositive SjS	1	25.1473	47.187	27.0199	85.6404	10.6095
SjS0151	seropositive SjS	1	28.0505	47.022	23.9012	80.2614	9.28075
SjS0153	seropositive SjS	1	30.2591	46.8803	22.1585	86.2869	6.58291
SjS0155	seronegative SjS	0	37.1296	43.0283	18.4028	85.5823	8.45853
SjS0156	seronegative SjS	0	25.7907	45.4159	27.9139	83.7496	10.5972
SjS0159	seropositive SjS	1	11.7144	44.5104	43.5201	89.822	17.4047
SjS0160	seropositive SjS	1	14.1761	44.7865	40.5237	89.4278	14.6661
SjS0161	seropositive SjS	1	26.8764	41.3187	30.9546	66.0579	14.0351
SjS0164	seropositive SjS	1	38.9859	39.9658	18.7707	77.4379	9.70801
SjS0165	seropositive SjS	1	22.8948	44.3336	31.8932	86.9086	13.6623
SjS0304	seronegative SjS	1	27.4753	48.1126	23.6429	84.9937	9.70503
SjS0307	seronegative SjS	0	24.1885	45.7758	29.4113	85.4036	11.5295
SjS0316	seropositive SjS	1	22.5564	46.0972	30.8102	86.4256	12.0188
SjS0107	seropositive SjS	1	29.6876	39.6333	30.1286	85.2596	17.4353
SjS0108	seropositive SjS	1	27.9099	37.1899	33.2042	71.433	20.791
SjS0109	seropositive SjS	1	41.0997	41.8941	16.4235	84.9003	7.23966
SjS0118	seropositive SjS	1	27.3725	47.8062	24.2701	80.0744	8.64978
SjS0119	seropositive SjS	1	37.638	42.276	19.1177	74.7907	9.06336
SjS0120	seropositive SjS	1	19.6564	45.9786	33.9844	83.7183	16.8827
SjS0122	seropositive SjS	1	57.6886	29.6791	11.0601	81.6456	6.58136
SjS0124	seropositive SjS	1	39.575	45.3995	14.3871	77.9482	4.15818
SjS0125	seropositive SjS	1	19.8577	43.8815	35.6104	81.7527	17.4482
SjS0127	seronegative SjS	0	22.9917	41.4298	34.8601	75.7351	19.4679
SjS0128	seropositive SjS	1	35.8756	38.0031	24.8087	78.4577	14.7854
SjS0129	seropositive SjS	1	31.221	43.9434	24.1269	77.2885	13.6391
SjS0132	seropositive SjS	1	30.5532	46.4524	22.6825	81.1353	9.66164
SjS0137	seronegative SjS	1	26.7571	45.118	27.498	82.6336	10.5412
SjS0145	seropositive SjS	1	34.1616	41.5726	23.3864	83.0437	9.78966
SjS0152	seropositive SjS	1	38.4147	42.6206	18.0152	83.9609	7.57164
SjS0154	seronegative SjS	0	40.141	41.0992	17.0542	79.4131	9.06478
SjS0157	seropositive SjS	1	37.4705	42.5547	18.3568	80.6392	9.25302
SjS0163	seronegative SjS	1	44.0617	40.3043	13.5201	77.2943	6.88319
SjS0166	seropositive SjS	1	35.6346	46.4622	16.5874	75.7863	7.29861
SjS0303	seropositive SjS	1	18.3474	44.5743	36.6196	87.0671	15.58
SjS0306	seronegative SjS	0	25.5914	48.8176	24.7336	82.397	9.08398
SjS0314	seropositive SjS	1	32.2462	45.6732	20.949	83.384	9.44316
BD1	healthy	0	31.6803	42.7942	24.5149	80.1217	11.1431
BD2	healthy	1	13.619	41.227	44.6103	89.2721	17.178
BD3	healthy	0	31.2853	44.8079	23.1109	85.4252	8.60608
BD4	healthy	0	20.8057	47.7269	29.6382	84.7623	9.246
BD5	healthy	0	17.6891	42.8798	38.7861	87.3093	14.2881
BD6	healthy	0	22.2216	45.8535	30.8422	85.7743	11.3627
BD7	healthy	0	13.6703	40.2833	45.6893	84.274	16.135
BD8	healthy	0	17.9983	43.0082	38.4498	89.4095	15.6312
BD9	healthy	0	24.5882	46.4081	28.4339	85.9674	11.7117
BD10	healthy	0	25.7886	47.8365	25.4552	81.7736	10.0036
BD11	healthy	0	7.94414	40.0515	51.7179	88.4767	19.2371
BD12	healthy	0	12.9036	43.5236	42.948	88.2594	16.3332
BD13	healthy	1	10.465	40.8548	47.8059	83.1821	18.2697
BD15	healthy	0	11.8703	44.1904	43.2666	90.782	14.9684
BD16	healthy	0	12.782	40.7088	45.8296	88.7556	17.6943
BD17	healthy	0	12.4119	44.4702	42.6115	85.4111	13.9928
BD19	healthy	0	19.1693	44.7099	35.2071	81.4078	13.1628
BD20	healthy	0	19.1074	44.1969	36.025	89.4014	13.2907
BD22	healthy	0	30.2352	45.0796	23.8074	87.6145	9.33334
BD23	healthy	0	23.3194	45.5209	30.2382	83.362	11.9255
BD24	healthy	0	27.1338	48.8287	22.4893	85.6302	7.18413
BD25	healthy	0	23.0789	45.2421	31.0866	84.2416	11.9212
BD26	healthy	0	15.6694	45.0625	38.7929	89.0888	15.212
BD30	healthy	0	24.0762	42.0803	32.583	82.6519	13.4846
BD32	healthy	0	20.5473	43.4432	35.3408	85.2399	13.3831
BD35	healthy	0	13.6596	42.4104	43.3356	86.7699	17.9791
BD39	healthy	0	26.1642	44.8137	28.2314	84.6808	11.2111
BD42	healthy	0	13.382	42.3308	43.1822	87.7688	13.852
BD53	healthy	0	20.374	44.3268	34.5499	89.4496	14.0315
BD56	healthy	0	25.9891	47.0995	25.9884	84.6086	11.2942
BD58	healthy	0	14.8018	42.7068	41.8874	84.5601	15.9219
BD59	healthy	0	20.3492	46.0663	32.732	84.0514	12.5778
BD60	healthy	0	11.8928	39.5678	47.6635	84.5544	16.9351
BD63	healthy	0	14.8189	43.074	41.5689	89.8997	16.7863
BD64	healthy	0	18.6301	47.2928	33.358	85.7066	11.3039
BD75	healthy	0	24.2507	46.93	27.827	81.7032	10.7968
BD83	healthy	0	14.4697	41.526	43.3737	85.4519	16.7972
BD85	healthy	0	9.58939	38.0613	51.9712	86.2609	19.8353
BD88	healthy	0	14.0528	42.6369	42.5818	90.0757	13.5762
BD99	healthy	0	11.983	40.2414	47.4259	84.7278	17.8029
