# Supplementary material for: Systems serology identifies FcR-related autoantibody signatures and functions for Sjögren’s syndrome
Source: EMBO Mol Med. 2026 Jun 17;18(7):2808–37. doi: 10.1038/s44321-026-00458-w (PMC13365422; doi:10.1038/s44321-026-00458-w)
Supplement: Supplementary file 6 — Source data Fig. 6 [file 44321_2026_458_MOESM6_ESM.zip]

Archive with 8 entries (6 files):
- Figure 6/
- __MACOSX/._Figure 6
- Figure 6/.DS_Store
- __MACOSX/Figure 6/._.DS_Store
- Figure 6/6A-B-C/
- __MACOSX/Figure 6/._6A-B-C
- Figure 6/6A-B-C/Database Figure 6A-B-C.xlsx
- __MACOSX/Figure 6/6A-B-C/._Database Figure 6A-B-C.xlsx
