# Supplementary material for: Systems serology identifies FcR-related autoantibody signatures and functions for Sjögren’s syndrome
Source: EMBO Mol Med. 2026 Jun 17;18(7):2808–37. doi: 10.1038/s44321-026-00458-w (PMC13365422; doi:10.1038/s44321-026-00458-w)
Supplement: Supplementary file 6 — Source data Fig. 6 [file 44321_2026_458_MOESM6_ESM.zip › Figure 6/6A-B-C/Database Figure 6A-B-C.xlsx]

## Sheet: Database Figure 6A-B-C
SampleID	Cohort	ELISA anti-Ro60 positivity	Phagocytosis Score	FcGR2a H131 Ro60 MFI	FcGR2a R131 Ro60 MFI
SjS0103	non-Sjogren	0	1.29	39.7083	30.2083
SjS0121	non-Sjogren	0	2.21	153.208	271.458
SjS0131	non-Sjogren	0	0.96	18.9583	22.4583
SjS0136	non-Sjogren	0	0.56	17.9583	18.7083
SjS0140	non-Sjogren	0	1.88	69.7083	71.2083
SjS0148	non-Sjogren	0	1.3	8.95833	22.9583
SjS0158	non-Sjogren	0	0.97	9.45833	16.2083
SjS0162	non-Sjogren	0	1.17	11.2083	12.4583
SjS0302	non-Sjogren	0	1.44	23.7083	2.95833
SjS0305	non-Sjogren	0	1.49	26.9583	16.9583
SjS0308	non-Sjogren	0	1.93	23.7083	20.7083
SjS0309	non-Sjogren	0	1.86	13.4583	19.4583
SjS0310	non-Sjogren	0	1.04	52.7083	13.2083
SjS0311	non-Sjogren	0	1.86	19.2083	22.2083
SjS0312	non-Sjogren	0	1.27	19.4583	12.2083
SjS0315	non-Sjogren	0	1.48	4.70833	25.2083
SjS0101	SjS	1	5.7	12804.7	10009.5
SjS0104	SjS	1	7.62	30164.2	18693
SjS0105	SjS	1	8.86	24280.2	13674
SjS0106	SjS	1	6.66	13868	9968.96
SjS0110	SjS	0	1.41	124.958	73.4583
SjS0111	SjS	1	5.5	13395.2	9963.46
SjS0112	SjS	1	5.14	15712.7	12388.7
SjS0115	SjS	1	6.64	16926	12435.2
SjS0116	SjS	1	6.93	24659.7	16403.2
SjS0123	SjS	0	2.21	28.7083	25.2083
SjS0126	SjS	0	1.36	32.7083	21.7083
SjS0130	SjS	0	1.31	27.7083	29.4583
SjS0133	SjS	0	2.17	34.7083	21.2083
SjS0134	SjS	0	2.21	26.7083	19.9583
SjS0135*	SjS	0	3.35	33.7083	19.7083
SjS0141	SjS	1	8.6	28983.5	19609.7
SjS0142	SjS	0	3.43	23.9583	25.2083
SjS0143	SjS	1	9.63	29816.5	19894
SjS0144	SjS	1	6.28	2783.46	3513.71
SjS0146	SjS	0	2.69	36.7083	28.2083
SjS0147*	SjS	1	11.2	31912	17659.7
SjS0149	SjS	0	2.41	34.7083	32.4583
SjS0150*	SjS	1	4.88	4351.71	3817.21
SjS0151	SjS	1	5.63	10519.2	8825.21
SjS0153	SjS	0	3.24	26.2083	39.9583
SjS0155	SjS	0	3.86	22.4583	9.70833
SjS0156	SjS	0	4.11	23.4583	18.9583
SjS0159	SjS	1	8.79	27672.2	17897.2
SjS0160	SjS	0	3.61	28.4583	27.7083
SjS0161	SjS	1	6.7	2584.71	2178.96
SjS0164	SjS	0	2.65	31.2083	30.9583
SjS0165	SjS	1	3.71	971.208	637.708
SjS0304	SjS	0	3.55	42.4583	38.9583
SjS0307	SjS	0	3.71	22.9583	12.9583
SjS0316	SjS	1	9.23	23055.2	14708.7
SjS0107	SjS	1	9.97	25717.7	15034.7
SjS0108	SjS	1	8.51	28685.7	21077.2
SjS0109	SjS	0	2.39	45.9583	25.4583
SjS0118	SjS	1	9.07	33905.7	22804
SjS0119	SjS	1	9.83	27567.7	16863.2
SjS0120	SjS	1	9.56	29227.5	18106.7
SjS0122	SjS	0	1.24	31.2083	21.2083
SjS0124	SjS	1	4.38	7164.21	4963.21
SjS0125	SjS	1	11.34	32275.2	19644.7
SjS0127	SjS	0	2.86	14.2083	16.4583
SjS0128	SjS	1	7.81	18116.7	13552.5
SjS0129	SjS	1	6.35	23641.7	17252.5
SjS0132	SjS	1	6.97	23615.5	15538.5
SjS0137	SjS	0	1.97	20.4583	23.2083
SjS0145	SjS	1	8	28998.7	18505.2
SjS0152	SjS	1	11.31	27915.7	14854.7
SjS0154	SjS	0	1.99	28.9583	13.7083
SjS0157	SjS	1	9.04	29031	16274.5
SjS0163	SjS	0	1.65	392.958	338.208
SjS0166	SjS	0	1.48	13.4583	16.4583
SjS0303	SjS	1	5.62	21214	14113
SjS0306	SjS	0	1.86	1179.71	748.208
SjS0314	SjS	1	8.58	22994.7	13502.7
BD1	healthy	0	1.99	15.9583	27.9583
BD2	healthy	0	2.4	33.2083	18.2083
BD3	healthy	0	2.25	27.2083	22.2083
BD4	healthy	0	0.35	28.4583	16.9583
BD5	healthy	0	1.68	25.9583	20.7083
BD6	healthy	0	0.98	16.9583	19.7083
BD7	healthy	0	1.3	19.9583	28.9583
BD8	healthy	0	1.02	20.9583	10.7083
BD9	healthy	0	0.8	21.9583	16.9583
BD10	healthy	0	1.17	27.2083	33.4583
BD11	healthy	0	0.8	9.20833	31.2083
BD12	healthy	0	0.67	20.7083	10.9583
BD13	healthy	0	0.67	33.2083	18.4583
BD15	healthy	0	0.69	24.7083	22.9583
BD16	healthy	0	0.55	22.7083	18.9583
BD17	healthy	0	1.71	30.2083	17.9583
BD19	healthy	0	2.06	20.2083	30.2083
BD20	healthy	0	1.29	25.4583	20.9583
BD22	healthy	0	1.95	19.4583	42.2083
BD23	healthy	0	2.13	23.4583	15.9583
BD24	healthy	0	0.83	28.9583	18.4583
BD25	healthy	0	1.15	11.2083	17.7083
BD26	healthy	0	1.83	20.9583	20.2083
BD30	healthy	0	0.71	25.7083	22.2083
BD32	healthy	0	0.7	20.7083	12.9583
BD35	healthy	0	1.73	38.9583	29.4583
BD39	healthy	0	2.35	39.7083	38.2083
BD42	healthy	0	1.26	18.2083	13.9583
BD53	healthy	0	1.31	20.7083	18.9583
BD56	healthy	0	1.67	31.2083	20.2083
BD58	healthy	0	1.67	19.7083	14.4583
BD59	healthy	0	1.44	26.2083	15.4583
BD60	healthy	0	0.42	18.9583	17.7083
BD63	healthy	0	0.46	28.4583	9.20833
BD64	healthy	0	1.76	23.7083	22.7083
BD75	healthy	0	1.07	17.7083	14.2083
BD83	healthy	0	0.73	11.2083	10.4583
BD85	healthy	0	0.84	28.7083	24.7083
BD88	healthy	0	1.54	20.7083	7.95833
BD99	healthy	0	1.66	21.7083	19.2083
