# Supplementary material for: Systems serology identifies FcR-related autoantibody signatures and functions for Sjögren’s syndrome
Source: EMBO Mol Med. 2026 Jun 17;18(7):2808–37. doi: 10.1038/s44321-026-00458-w (PMC13365422; doi:10.1038/s44321-026-00458-w)
Supplement: Supplementary file 7 — Source data Fig. 7 [file 44321_2026_458_MOESM7_ESM.zip]

Archive with 8 entries (6 files):
- Figure 7/
- __MACOSX/._Figure 7
- Figure 7/.DS_Store
- __MACOSX/Figure 7/._.DS_Store
- Figure 7/7A-B-C-D/
- __MACOSX/Figure 7/._7A-B-C-D
- Figure 7/7A-B-C-D/Database-Figure-7A-B-C-D.xls
- __MACOSX/Figure 7/7A-B-C-D/._Database-Figure-7A-B-C-D.xls
